# Supplementary material for: Insect Cells for High-Yield Production of SARS-CoV-2 Spike Protein: Building a Virosome-Based COVID-19 Vaccine Candidate
Source: Pharmaceutics. 2022 Apr 13;14(4):854. doi: 10.3390/pharmaceutics14040854 (PMC9031128; doi:10.3390/pharmaceutics14040854)
Supplement: Supplementary file 1 [file pharmaceutics-14-00854-s001.zip]

Archive with 1 entries (1 files):
- pharmaceutics-1653903-supplementary.pdf
